# Supplementary material for: 1,2,3-Triazoles: Controlled Switches in Logic Gate Applications
Source: Sensors (Basel). 2023 Aug 7;23(15):7000. doi: 10.3390/s23157000 (PMC10422406; doi:10.3390/s23157000)
Supplement: Supplementary file 1 [file sensors-23-07000-s001.zip]

Archive with 1 entries (1 files):
- sensors-2509510-supplementary.pdf
